# Supplementary material for: Design and Optimization Principles of Cylindrical Sliding Triboelectric Nanogenerators
Source: Micromachines (Basel). 2021 May 17;12(5):567. doi: 10.3390/mi12050567 (PMC8155992; doi:10.3390/mi12050567)
Supplement: Supplementary file 1 [file micromachines-12-00567-s001.zip]

Archive with 1 entries (1 files):
- micromachines-1210998-supplementary.mp4
